# Supplementary material for: Isolation, Characterization, Genome Analysis and Host Resistance Development of Two Novel Lastavirus Phages Active against Pandrug-Resistant Klebsiella pneumoniae
Source: Viruses. 2023 Feb 25;15(3):628. doi: 10.3390/v15030628 (PMC10052179; doi:10.3390/v15030628)
Supplement: Supplementary file 1 [file viruses-15-00628-s001.zip]

Archive with 1 entries (1 files):
- viruses-2141529-supplementary.pdf
